# Supplementary material for: Characterization of an mRNA-Encoded Antibody Against Henipavirus
Source: Curr Issues Mol Biol. 2025 Jul 4;47(7):519. doi: 10.3390/cimb47070519 (PMC12293297; doi:10.3390/cimb47070519)
Supplement: Supplementary file 1 [file cimb-47-00519-s001.zip]

Archive with 1 entries (1 files):
- cimb-3622394-supplementary.pdf
